# Supplementary material for: The Antimethanogenic Potentials of Plant Extracts: Their Yields and Phytochemical Compositions as Affected by Extractive Solvents
Source: Plants (Basel). 2022 Nov 29;11(23):3296. doi: 10.3390/plants11233296 (PMC9737672; doi:10.3390/plants11233296)
Supplement: Supplementary file 1 [file plants-11-03296-s001.zip]

Archive with 1 entries (1 files):
- plants-2025822-supplementary.pdf
